# Supplementary material for: Circulation of enterotoxigenic Escherichia coli (ETEC) isolates expressing CS23 from the environment to clinical settings
Source: mSystems. 2023 Sep 8;8(5):e00141-23. doi: 10.1128/msystems.00141-23 (PMC10654058; doi:10.1128/msystems.00141-23)
Supplement: Tables S1 to S5 [file msystems.00141-23-s0001.xlsx]

## Sheet: Table S1
Table S1. Population characteristics, virulence factors, and genomic characterization of ETEC isolates included in this study. AD, acute diarrhea. NA, not applicable; ND, not detected
Isolate ID	Sample collection date (month/year)	Source	Type	Age (months) and gender	Location site	Toxins	Colonization factors	Virulence profile	CS1	CS2	CS3	CS13	CS21	CS6	CS8	CS23	Putative CU-pili	CS30	CS23 allele	Other VG	MLST (ST)	Phylo-group	ETEC lineages	Genome size (bp)	No, of contigs	Accession no
ET5	July/2014	Water	River		Palomar	LT+STh	CS23	LT+STh CS23								1			ND		69	D	ND	5331168	113	SRR23033120
ET6	July/2014	Water	River		Carreras	LT+STh	Putative CU-pili	LT+STh Putative CU-pili									1		NA		155	B1	19	4909697	69	SRR23033119
ET7	August/2014	Water	River		Puente Lipari	LT+STh	CS23	LT+STh CS23								1			4		58	B1	19	5134552	125	SRR23033118
ET8	August/2014	Water	River		Puente Lipari	LT+STh	CS23	LT+STh CS23								1			ND		949	B1	19	5274085	155	SRR23033117
ET9	August/2014	Water	River		Puente Lipari	LT+STh	CS23	LT+STh CS23								1			ND		410	C	16	5101806	130	SRR23033116
ET10	August/2014	Water	River		Puente Lipari	LT+STh	CS23	LT+STh CS23								1			4		58	B1	19	5094953	112	SRR23033107
ET11	August/2014	Water	River		Aranjuez	LT+STh	CS23	LT+STh CS23								1			5		218	A	12	5101047	89	SRR23033134
ET12	August/2014	Water	River		Aranjuez	LT+STh	CS23	LT+STh CS23								1			ND		949	B1	12	5300818	114	SRR23033133
ET13	August/2014	Water	River		Aranjuez	LT+STh	CS23	LT+STh CS23								1			2		410	C	16	5112496	101	SRR23033132
ET14	August/2014	Water	River		Mecapaca	STh	CS23	STh CS23								1			1		10	A	15	5262565	169	SRR23033131
ET15	August/2014	Water	River		Mecapaca	LT+STh	CS23	LT+STh CS23								1			5		949	B1	19	5145250	89	SRR23033130
ET17	September/2014	Water	River		Lipari	LT+STh	CS23	LT+STh CS23								1			ND		10	A	15	5268398	172	SRR23033129
ET18	September/2014	Water	River		Lipari	LT+STh	CS23	LT+STh CS23								1			2		410	C	16	4985036	89	SRR23033128
ET19	September/2014	Water	River		Lipari	LT+STh	CS23	LT+STh CS23								1			1		10	A	15	5291932	179	SRR23033127
ET21	September/2014	Water	River		Aranjuez	LT+STh	CS23	LT+STh CS23								1			5		218	A	12	5079761	88	SRR23033126
ET22	September/2014	Water	River		Aranjuez	LT+STh	CS23	LT+STh CS23								1			5		949	B1	19	5176400	90	SRR23033125
ET23	October/2014	Water	River		Mecapaca	LT	CS6+CS8	LT CS6+CS8						1	1				NA	eatA	3931	A	4	5131392	142	SRR23033123
ET25	October/2014	Water	River		Aranjuez	LT	CS6+CS8	LT CS6+CS8						1	1				NA	eatA	3931	A	4	5170228	140	SRR23033122
ET26	October/2014	Water	River		Aranjuez	LT+STh	CS23	LT+STh CS23								1			1		949	B1	19	5220018	98	SRR23033121
51 LAE	Jun/2013	Clinical	AD	6, F	Materno Infantil Hospital	LT	Putative CU-pili	LT Putative CU-pili									1		NA		10	A	15	5033869	72	SRR23033113
78 CRE	Jun/2013	Clinical	AD	8, M	Los Andes Hospital	LT+STh	CS2+CS3+CS21	LT+STh CS2+CS3+CS21		1	1		1						NA	eatA etpBC	4	A	2	4895272	185	SRR23033108
149 B7	May/2014	Clinical	AD	< 60, F	Los Andes Hospital	LT+STh	CS23	LT+STh CS23								1			5		218	A	12	5114796	84	SRR23033136
169 LAF	July/2013	Clinical	AD	12, F	Materno Infantil Hospital	LT	CS6	LT CS6					1						NA		10	A	15	6263818	411	SRR23033135
250 B7 (1)	August/2014	Clinical	AD	20, F	Materno Infantil Hospital	LT	Putative CU-pili	LT Putative CU-pili									1		NA		155	B1	19	4720582	54	SRR23033124
284 B7 (1)	October/2014	Clinical	AD	10, M	Los Andes Hospital	STh	CS1+CS3+CS21	STh CS1+CS3+CS21	1		1		1						NA	etpBC	48	A	4	4873888	109	SRR23033113
570 LAE	November/2014	Clinical	AD	12, M	Los Andes Hospital	LT+STh	CS1+CS3+CS21	LT+STh CS1+CS3+CS21	1		1		1						NA	eatA etpBC	4	A	1	4909892	123	SRR23033111
619 B8 (1)	June/2014	Clinical	AD	10, M	Los Andes Hospital	STh	CS21	STh CS21								1			NA	etpBC	48	A	4	4958982	143	SRR23033110
724 B9 (1)	August/2014	Clinical	AD	9, M	Los Andes Hospital	LT	CS13 + Putative CU-pili	LT CS13 + Putative CU-pili				1					1		NA		46	A	22	4955965	181	SRR23033109
M5 KL (1)	Jun/2013	Clinical	AD	9, M	Los Andes Hospital	LT+STh	CS23	LT+STh CS23								1			2		410	C	16	4924017	72	SRR23033115
MALC (1)	Jun/2013	Clinical	AD	36, M	Los Andes Hospital	LT+STh	CS23	LT+STh CS23								1			3		Nobel	A	15	4960743	91	SRR23033114

## Sheet: Table S2
Table S2. Frequency of resistant ETEC isolates to 16 antibiotics tested by the disk-diffusion method. The P values were calculated using Chi-square and Fisher's Exact test using GraphPad Prism 8.00. (**) Indicates statistical significance < 0,001. AMP, ampicillin; AZM, azithromycin; CIP, ciprofloxacin; NAL, nalidixic acid; GEN; gentamicin; AK, amikacin; TOB, tobramycin; STM, streptomycin; TET, te…
No. (%) of samples from					Chi-square	P value	Significance	Fisher p value
Clinical (n=11)			Environmental (n=19)
AMP	5	45.4545	10	52.63	0,02039, 1	0.8864		>0,9999
NAL	5	45.4545	8	42.11	0,0005810, 1	0.9808
TET	2	18.1818	8	42.11	2,178, 1	0.14		>0,9999
TMP–SMX	7	63.6364	6	31.58	3,656, 1	0.0559		0.0751
STM	8	72.7273	5	26.32	7,039, 1	0.008	**	0.0119
CHL	1	9.09091	5	26.32	1,524, 1	0.2171		0.363
TOB	0	0	3	15.79	"2,098, 1"	0.1475
AK	3	27.2727	2	10.53	1,139, 1	0.2859
AZM	0	0	1	5.26	0,6526, 1	0.4192
TGC	0	0	1	5.26	0,6526, 1	0.4192		>0,9999
CIP	2	18.1818	1	5.26	1,094, 1	0.2955
CTX	0	0	0	0	na
POD	0	0	0	0	na
MER	0	0	0	0	na
IMP	0	0	0	0	na
GEN	0	0	0	0	na

## Sheet: Table S3
Table S3. Dendrogram derived from the UPGMA clustering of ETEC strains screened by the PhP method. Vertical dotted lines denote the pre-defined identity level. The total diversity (population diversity) was calculated using Simpson´s index of diversity among the isolates was 0.929 meaning high degree of diversity. Si, singleton (unique PhP profile). All data handling, including calculations of si…
							Strain Name	Bacterial inocula	Cellobiose	Lactose	Rhamnose	Deoxyribose	Sucrose	Sorbose	Tagatose	D-Arabitol	Raffinose	Galactono-1,4 Lacton	Ornithine	Sample number	PhPtype	Postion in the dendrogram
							ET8	20.5	22	0	0	21.5	18.5	21	22	21.5	9	4.5	22	1	Si	1
							ET10	20.5	22.5	0	0	21.5	21	21.5	21.5	22	4	7.5	22	2	1	2
							ET12	20	22	0	0	21	17	21.5	21.5	19.5	0	5	22.5	3	1	3
							ET22	20.5	23	0	0	21.5	15.5	21.5	21.5	20	2	6.5	22	4	1	4
							250 B7 (1)	20.5	21.5	0	0	21	19	21	21	21	0.5	3.5	20	5	1	5
							ET6	19.5	22	0	0	21	11.5	21	21.5	22	1	4	22	6	2	6
							ET7	20	22	0	0	21	12.5	21	21	21.5	2.5	6.5	21	7	2	7
							ET26	20	21.5	0	0	21	10.5	20.5	21	21	1	6	22	8	2	8
							ET15	20	22	0	0	21.5	11.5	21.5	21.5	22	1.5	9.5	21	9	2	9
							169 LAF	19	14	0	0	20.5	8	20.5	21.5	21.5	0.5	5	22.5	10	Si	10
							MALC (1)	19.5	21	0	19	20.5	21	20	21	21	21	11	10	11	Si	18
							78 CRE	19	21.5	0	7.5	20.5	20.5	20.5	20.5	0	21.5	21.5	12	12	Si	19
							51 LAE	19.5	21.5	0	0	20	21	20	21	1	21.5	7	15	13	Si	20
							ET14	20	22	0	15.5	21.5	21	21	22	2.5	22.5	9	14.5	14	3	21
							ET19	20.5	23	0	15.5	22	22	21.5	22	2	22	8.5	14	15	3	22
							ET17	21.5	22.5	0	18.5	21.5	22	21.5	22	2	22.5	7	18	16	3	23
							ET5	20	22	0	0	21	13	0	21	22	3.5	4.5	20	17	Si	11
							ET13	21	23	0.5	0	21.5	21	5	21.5	19	1.5	7.5	21	18	4	12
							ET18	22	23	0.5	0	21.5	22	2	22.5	22	5	5.5	20	19	4	13
							M5 KL (1)	20.5	22	0	0	21	21.5	0	21.5	21.5	2	6	20	20	4	14
							ET9	18.5	21	0	0	20.5	20.5	5	21	20.5	5.5	8.5	16	21	4	15
							724 B9 (1)	18.5	20.5	0	20	0	20	20	20	20.5	20.5	15.5	21	22	Si	24
							570 LAE	20.5	21	0	20.5	0	20.5	20	21	3.5	21.5	6.5	17	23	Si	25
							ET23	20	21.5	0	0	0	20.5	20	20.5	21.5	0.5	8	13	24	5	16
							ET25	21	22	0	0	0	21	20.5	20.5	20.5	0.5	8.5	19	25	5	17
							ET11	20.5	22.5	0	0	0	11	21.5	21.5	22	21.5	22.5	16	26	Si	26
							ET21	21	22	0	0	0	21.5	21.5	22.5	22	22.5	23	15	27	6	27
							149 B7	19.5	22	0	0	0	20.5	20.5	21	21.5	21.5	21.5	16	28	6	28
							6190B8 (1)	20.5	22	0	0	0	21.5	21.5	21.5	1.5	22	22.5	13	29	7	29
							284 B7 (1)	19.5	21	0	0	0	20.5	20	21	0.5	21	21.5	16	30	7	30
(1) Kuhn, I., Brauner, A. and M Möllby, R. (1990) Evaluation of numerical typing systems for Escherichia coli using the API50 CH and the PhP-EC systems as models. Epidemiol Infect105, 521–531

## Sheet: Table S4
Table S4. List of 152 human ETEC isolates that were subjected to PhP typing. Of the total of bacterial isolates, 41 isolates were included in von Mentzer's study (1) and 38 of them were determined their ETEC lineage (L1-17). Geographic and temporal data and the virulence profile (colonization factors and toxins) were also included. ND, not determined.
Sample Name	Year	LT	ST	STh	STp	CF profile	ETEC Lineage	Origen
1	1980	1	0	1	0	CFA/1	ND	Bangladesh
3	1980	0	0	1	0	CFA/1+CS21	3	Bangladesh
36	1980	1	0	1	0	CFA/1+CS21	3	Bangladesh
41	1980	0	0	1	0	CFA/1	ND	Bangladesh
56	1987	0	0	1	0	CFA/1+CS21	ND	Bangladesh
75	1987	1	0	1	0	CFA/1+CS21	ND	Bangladesh
88	1987	1	0	1	0	CS5+CS6	5	Bangladesh
89	1987	1	0	1	0	CFA/1+CS21	3	Bangladesh
106	1985	1	0	0	1	CS4+CS6	ND	Unknown
133	1989	1	0	0	1	CF-neg	15	Unknown
562	2000	0	0	1	0	CFA/1+CS21	ND	Mexico
563	2000	0	0	1	0	CFA/1+CS21	6	Mexico
806	2003	0	0	0	1	CS6	9	Guatemala
882	2003	1	0	0	1	CS12	ND	Guatemala
925	2003	1	0	1	0	CS1+CS3+CS21	1	Guatemala
1018	1999	1	0	1	0	CS2+CS3	2	Egypt
1027	1999	1	0	0	0	CS7	ND	Egypt
1111	2000	1	1	1	0	CS5+CS6	5	Egypt
1280	2001	0	0	1	0	CFA/1	ND	Egypt
1373	1996	0	0	0	1	CS6	7	Indonesia
1433	1997	1	0	1	0	CS1+CS3+CS21	1	Morocco
1441	1997	1	0	0	0	CS6+CS21	4	Morocco
1527	1989	0	1	1	0	CS5+CS6	ND	Argentina
1535	1989	1	0	1	0	CS1+CS3+CS21	1	Argentina
1548	1989	0	0	1	0	CFA/1+CS21	6	Argentina
1560	1989	0	0	1	0	CFA/1+CS21	ND	Argentina
1620	1989	1	0	1	0	CS1+CS3+CS21	1	Argentina
1633	1990	0	1	1	0	CFA/1+CS21	ND	Indonesia
1644	1990	0	0	1	0	CFA/1+CS21	ND	Indonesia
1648	1994	1	0	1	0	CS1+CS3+CS21	1	Indonesia
1649	1994	1	0	1	0	CS1+CS3+CS21	2	Indonesia
1654	1994	1	0	1	0	CS1+CS3+CS21	1	Indonesia
1724	2001	1	1	1	0	CS5+CS6	5	Bangladesh
1730	2001	1	1	1	0	CFA/1+CS21	ND	Bangladesh
1760	2001	1	1	1	0	CS5+CS6	5	Bangladesh
1779	2005	1	1	1	0	CS5+CS6	5	Bangladesh
2138	2006	1	0	0	0	CS17	ND	Bolivia
2148	2006	0	0	0	0	CF-neg	ND	Bolivia
2149	2006	0	0	0	0	CF-neg	ND	Bolivia
2154	2006	0	0	0	0	CF-neg	ND	Bolivia
2158	2006	0	0	0	0	CF-neg	ND	Bolivia
2160	2006	1	0	0	0	CS7	ND	Bolivia
2176	2006	1	0	0	0	CF-neg	ND	Bolivia
2177	2006	1	0	0	0	CS17	ND	Bolivia
2180	2006	1	0	0	0	CS12	ND	Bolivia
2181	2006	0	0	1	0	CS1+CS3+CS21	ND	Bolivia
2184	2002	0	0	1	0	CFA/1+CS21	ND	Bolivia
2187	2007	1	0	1	0	CFA/1+CS21	ND	Bolivia
2191	2007	1	0	0	0	CS2+CS3	ND	Bolivia
2192	2007	1	0	0	0	CF-neg	ND	Bolivia
2195	2007	1	0	0	0	CS17	ND	Bolivia
2197	2007	1	0	0	0	CF-neg	ND	Bolivia
2200	2007	0	0	1	0	CS6+CS21	ND	Bolivia
2201	2007	1	0	0	0	CS17	ND	Bolivia
2205	2007	1	0	1	0	CF-neg	ND	Bolivia
2206	2007	1	0	0	0	CF-neg	ND	Bolivia
2211	2007	1	0	0	0	CS7	ND	Bolivia
2214	2007	0	0	1	0	CFA/1+CS21	ND	Bolivia
2215	2007	1	0	0	0	CF-neg	ND	Bolivia
2217	2007	0	0	1	0	CFA/1+CS21	3	Bolivia
2219	2007	1	0	1	0	CS1+CS3+CS21	1	Bolivia
2220	2007	0	0	1	0	CFA/1+CS21	ND	Bolivia
2224	2007	1	0	0	0	CS1+CS3	ND	Bolivia
2226	2007	1	0	0	0	CF-neg	ND	Bolivia
2232	2007	1	0	0	0	CS12	ND	Bolivia
2248	2007	1	0	0	0	CF-neg	ND	Thailand
2265	2006	1	1	1	0	CS5+CS6	5	Bangladesh
2272	2008	1	0	1	0	CS14	ND	Bolivia
2273	2008	1	0	1	0	CS14	ND	Bolivia
2274	2008	1	0	1	0	CS14	ND	Bolivia
2275	2008	0	0	1	0	CS14	ND	Bolivia
2276	2008	0	0	1	0	CS14	ND	Bolivia
2277	2008	1	0	1	0	CS14	ND	Bolivia
2278	2008	1	0	0	0	CS17	ND	Bolivia
2284	2007	0	0	1	0	CFA/1+CS21	ND	Bolivia
2286	2008	1	0	0	0	CF-neg	ND	Bolivia
2287	2008	0	0	1	0	CFA/1+CS21	ND	Bolivia
2288	2008	1	0	0	0	CS1+CS3+CS21	ND	Bolivia
2289	2008	0	0	0	1	CS12	ND	Bolivia
2291	2008	0	0	1	0	CF-neg	ND	Bolivia
2292	2008	0	0	1	0	CFA/1+CS21	ND	Bolivia
2294	2008	1	0	1	0	CS1+CS3+CS21	1	Bolivia
2295	2008	1	0	0	0	CS1+CS3+CS21	ND	Bolivia
2299	2008	0	0	1	0	CS1+CS3+CS21	ND	Bolivia
2300	2008	0	0	1	0	CFA/1	ND	Bolivia
2303	2008	0	0	1	0	CFA/1	ND	Bolivia
2337	2008	1	0	0	0	CS7	ND	Bolivia
2338	2008	1	0	0	0	CS7	ND	Bolivia
2339	2008	1	1	1	0	CS5+CS6	5	Bolivia
2340	2008	0	0	1	0	CS14	ND	Bolivia
2341	2008	1	0	0	0	CS17	ND	Bolivia
2342	2008	0	0	1	0	CFA/1+CS21	ND	Bolivia
2343	2008	0	0	1	0	CS21	ND	Bolivia
2344	2008	0	0	1	1	CS14	ND	Bolivia
2346	2008	0	0	1	1	CS14	ND	Bolivia
2347	2008	1	0	0	0	CS7	ND	Bolivia
2348	2008	1	0	1	0	CS14	16	Bolivia
2352	2008	0	0	1	0	CS14	ND	Bolivia
2354	2008	0	0	1	0	CS14	ND	Bolivia
2358	2008	1	0	0	0	CS17	ND	Bolivia
2360	2008	1	0	0	1	CF-neg	ND	Bolivia
2362	2008	0	1	0	0	CF-neg	ND	Bolivia
2363	2008	1	0	1	0	CF-neg	ND	Bolivia
2364	2008	0	0	1	0	CFA/1+CS21	ND	Bolivia
2365	2008	1	0	0	0	CF-neg	ND	Bolivia
2366	2008	1	0	1	1	CFA/1+CS21	ND	Bolivia
2367	2008	1	0	0	0	CF-neg	ND	Bolivia
2368	2008	1	0	0	0	CS12	ND	Bolivia
2370	2008	1	0	1	0	CS28	11	Bolivia
2371	2008	1	0	1	0	CF-neg	11	Bolivia
2372	2008	0	0	1	0	CFA/1+CS21	ND	Bolivia
2378	2008	1	0	1	0	CS5+CS6	ND	Bolivia
2380	2008	1	0	1	0	CS14	ND	Bolivia
2381	2008	0	0	1	0	CS21	ND	Bolivia
2384	2008	0	0	1	0	CS14	ND	Bolivia
2386	2008	1	0	1	0	CS1+CS3+CS21	1	Bolivia
2388	2008	1	0	0	0	CF-neg	ND	Bolivia
2389	2008	1	0	1	0	CS1+CS3+CS21	ND	Bolivia
2391	2008	0	0	1	0	CS14	ND	Bolivia
2392	2008	1	0	0	0	CF-neg	15	Bolivia
2395	2008	0	0	1	0	CS14	ND	Bolivia
2397	2008	1	1	1	0	CS5+CS6	5	Bolivia
2399	2008	1	1	1	0	CF-neg	ND	Bolivia
2400	2008	1	0	1	0	CS12	ND	Bolivia
2402	2008	0	0	1	0	CFA/1+CS21	ND	Bolivia
2403	2008	0	0	1	0	CFA/1+CS21	ND	Bolivia
2404	2008	1	0	0	0	CF-neg	17	Bolivia
2405	2008	1	0	0	0	CF-neg	17	Bolivia
2407	2008	1	0	0	0	CF-neg	ND	Bolivia
2408	2008	1	0	1	0	CS5+CS6	ND	Bolivia
2413	2008	1	0	0	0	CF-neg	ND	Bolivia
2416	2008	1	0	0	0	CS21	ND	Bolivia
2421	2008	0	0	1	0	CFA/1+CS21	ND	Bolivia
2423	2008	0	0	1	0	CS14	ND	Bolivia
2429	2008	1	0	1	0	CS1+CS3	ND	Bolivia
2431	2008	1	0	0	1	CFA/1	ND	Bolivia
2434	2008	1	0	1	0	CS6+CS21	ND	Bolivia
2435	2008	1	0	1	0	CFA/1+CS21	ND	Bolivia
2437	2008	1	0	1	0	CFA/1+CS21	ND	Bolivia
2439	2008	0	0	1	0	CF-neg	ND	Bolivia
2440	2008	1	0	0	0	CF-neg	ND	Bolivia
2981	2010	1	0	0	0	CF-neg	ND	Bangladesh
2995	2010	1	0	0	0	CS7	ND	Bangladesh
3001	Unknown	1	0	0	0	CF-neg	ND	Unknown
3002	2009	0	0	1	0	CF-neg	ND	Bolivia
3003	1988	1	1	1	0	CS5+CS6	ND	Bangladesh
3004	Unknown	0	1	1	0	CS1+CS3	ND	Bolivia
3009	Unknown	1	0	1	1	CS4+CS6	ND	Unknown
3010	Unknown	1	0	0	0	CS7	ND	Bolivia
5080	2011	1	1	1	0	CS5+CS6	5	Bangladesh
5082	2011	1	0	1	0	CS5+CS6	5	Bangladesh
5089	2011	1	1	0	0	CS23	11	Bangladesh
(1) von Mentzer A, Connor TR, Wieler LH, Semmler T, Iguchi A, Thomson NR, Rasko DA, Joffre E, Corander J, Pickard D, Wiklund G, Svennerholm AM, Sjöling A, Dougan G. 2014. Identification of enterotoxigenic Escherichia coli (ETEC) clades with long-term global distribution. Nat Genet 46:1321-6.

## Sheet: Table S5
Table S5. Characteristics of the 182 ETEC isolates tested using the PhP method. All isolates were coded, and the PhP fingerprint, AREB profile, year and country of isolation, virulence profile and ETEC lineage (colonization factors and toxins) are shown beside them. The PhP types calculated in Figure 4 are shown in parentheses. Sample type: 1, retrospective collection of ETEC strain collection; 2…
				PhP typing														Country	Year	AREB results									AMR				Virulence profile
	Place in the dendrogram	Strain code	Sample types	Bacterial inocula	Cellobiose	Lactose	Rhamnose	Deoxyribose	Sucrose	Sorbose	Tagatose	D-Arabitol	Raffinose	Galactono-1,4 Lacton	Ornithine	Sample number	PhPtype (PhP type Figure 4)			amp	ctx	pod	cip	nal	gen	tet	tmp	chl	Resistance	S (1)/R (2)/MDR(3)	MAR index	ETEC Lineage	LT	ST	STh	STp	Toxin profile	CF profile
	1	3004	1	20	21.3333	2.66667	1.66667	20.6667	16.6667	20.3333	20.6667	20.6667	8.33333	21.3333	21	1	0	1	0	0	0	0	0	0	0	1	1	0	2	2	0.222222	0	0	1	1	0	LT+STh	CS1+CS3
	2	1527	1	21	21.6667	2.33333	1	14.3333	16.6667	20.6667	20.6667	20.6667	2.33333	12.6667	20.5	2	0	2	1989	0	0	0	0	0	0	0	0	0	0	1	0	0	0	1	1	0	LT+STh	CS5+CS6
	3	ET8	2	20.5	22	0	0	21.5	18.5	21	22	21.5	9	4.5	22	3	1 (S1)	1	2014	1	0	0	0	1	0	0	1	0	3	3	0.333333	19	1	1	1	0	LT+STh	CS23
	4	ET10	2	20.5	22.5	0	0	21.5	21	21.5	21.5	22	4	7.5	22.5	4	1 (1)	1	2014	1	0	0	0	1	0	0	1	0	3	3	0.333333	19	1	1	1	0	LT+STh	CS23
	5	ET12	2	20	22	0	0	21	17	21.5	21.5	19.5	0	5	22	5	1 (1)	1	2014	0	0	0	0	1	0	0	0	0	1	2	0.111111	19	1	1	1	0	LT+STh	CS23
	6	ET22	2	20.5	23	0	0	21.5	15.5	21.5	21.5	20	2	6.5	22	6	1 (1)	1	2014	1	0	0	0	0	0	0	1	0	2	2	0.222222	19	1	1	1	0	LT+STh	CS23
	7	250 B7 (1)	2	20.5	21.5	0	0	21	19	21	21	21	0.5	3.5	20	7	1 (1)	1	2014	1	0	0	0	0	0	0	1	0	2	2	0.222222	19	1	0	0	0	LT	Putative CU-pili
	8	1779	1	19.6667	21	1.66667	2.33333	20.6667	14.6667	20.3333	21	21	5	13.6667	18.6667	8	2	3	2005	0	0	0	0	0	0	0	0	0	0	1	0	5	1	1	1	0	LT+STh	CS5+CS6
	9	2413	1	20.6667	21	2	1.33333	20.3333	16.3333	20.3333	20.6667	20.6667	4	15.6667	19.6667	9	2	1	2008	1	0	1	0	0	0	1	0	0	3	3	0.333333	0	1	0	0	0	LT	CF-neg
	10	1724	1	20.6667	21	2.33333	4.33333	20.6667	17.3333	20.3333	20.6667	20.6667	5.66667	15.3333	20.6667	10	2	3	2001	0	0	0	0	0	0	0	0	0	0	1	0	5	1	1	1	0	LT+STh	CS5+CS6
	11	5080	1	20.3333	21.3333	2	3	20.3333	17.3333	21	21	21.3333	7	14	20.3333	11	2	3	2011	0	0	0	0	1	0	0	0	0	1	2	0.111111	5	1	1	1	0	LT+STh	CS5+CS6
	12	5089	1	21	21.3333	3	4	20.6667	17.3333	21	21.3333	21.3333	7.66667	14.6667	21	12	2	3	2011	0	0	0	0	1	0	0	0	0	1	2	0.111111	11	1	1	0	0	LT+ST	CS23
	13	2265	1	21.3333	21.3333	3.33333	3.66667	21	17	21.3333	21.3333	21.3333	8.33333	15.3333	21.6667	13	2	3	2006	0	0	0	0	0	0	0	0	0	0	1	0	5	1	1	1	0	LT+STh	CS5+CS6
	14	2154	1	22	21	2.66667	3	20.3333	15.6667	20.6667	21	19.3333	6.66667	16.3333	21.6667	14	2	1	2006	1	0	0	0	0	0	1	1	0	3	3	0.333333	0	0	0	0	0	LT	CF-neg
	15	1633	1	21.3333	21.3333	3	3	20.6667	15.6667	21	21	21.3333	8.66667	15.6667	19.3333	15	2	4	1990	0	0	0	0	0	0	1	0	1	2	2	0.222222	0	0	1	1	0	LT+STh	CFA/1+CS21
	16	1760	1	20.6667	21.3333	1.33333	2.33333	21	16.3333	21	21.3333	21	8	13.3333	20.3333	16	2	3	2001	1	0	0	0	0	0	0	1	0	2	2	0.222222	5	1	1	1	0	LT+STh	CS5+CS6
	18	2339	1	20.3333	21	2.66667	2.33333	21	18.6667	20.6667	21	21	11	13.3333	19.6667	18	2	1	2008	0	0	0	0	0	0	1	1	0	2	2	0.222222	5	1	1	1	0	LT+STh	CS5+CS6
	19	1111	1	20.6667	21.3333	2.66667	3.33333	20.6667	21	20.6667	21.3333	21	3.66667	14	20.6667	19	2	6	2000	0	0	1	0	0	0	0	1	0	2	2	0.222222	5	1	1	1	0	LT+STh	CS5+CS6
	20	2397	1	21.3333	21	2.66667	2.66667	20.3333	21	20.6667	21	21.3333	5	15	21	20	2	1	2008	1	0	0	0	1	0	0	1	0	3	3	0.333333	5	1	1	1	0	LT+STh	CS5+CS6
	21	3003	1	21	21.6667	2.33333	4	20.6667	20.6667	20.6667	20.6667	21.3333	6.33333	15.3333	21.3333	21	2	3	1988	1	0	0	0	0	0	1	1	0	3	3	0.333333	0	1	1	1	0	LT+STh	CS5+CS6
	22	2405	1	20.6667	21.3333	2	3.66667	21.3333	21	21	20.6667	21	7.33333	16	21	22	2	1	2008	1	0	0	0	0	0	0	1	0	2	2	0.222222	17	1	0	0	0	LT	CF-neg
	24	2197	1	20.3333	21	3.66667	3	21	20.3333	21	21	21	7.66667	14	15.6667	24	2	1	2007	0	0	0	0	0	0	0	0	0	0	1	0	0	1	0	0	0	LT	CF-neg
	23	2399	1	21.3333	21.3333	3.33333	3.66667	20.6667	21	20.6667	21	21.3333	9.33333	16.3333	17	23	2	1	2008	0	0	0	0	1	0	0	0	0	1	2	0.111111	0	1	1	1	0	LT+STh	CF-neg
	25	2180	1	20.3333	21	1.66667	1.66667	20.6667	20.6667	20.6667	20.6667	21	6.33333	15.3333	16.3333	25	2	1	2006	0	0	0	0	0	0	1	1	0	2	2	0.222222	0	1	0	0	0	LT	CS12
	26	2148	1	21.3333	21.3333	1.66667	2	21.3333	21.3333	21.3333	21.3333	21.3333	6	13.6667	17.6667	26	2	1	2006	0	0	0	0	0	0	0	0	0	0	1	0	0	0	0	0	0	LT	CF-neg
	27	2149	1	22	21	2.33333	2	20.6667	21	21	21	18.6667	7	15.3333	17	27	2	1	2006	0	0	0	0	0	0	0	0	0	0	1	0	0	0	0	0	0	LT	CF-neg
	17	1730	1	22	21	2	2.33333	21	21	21	21	19.3333	6.66667	13	17.6667	17	2	3	2001	1	0	0	0	0	0	1	1	0	3	3	0.333333	0	1	1	1	0	LT+STh	CFA/1+CS21
	48	2187	1	20.3333	21.3333	2	2.33333	21	21.3333	21.3333	21.3333	21.3333	14.3333	16.6667	22	48	0	1	2007	0	0	0	0	0	0	0	0	0	0	1	0	0	1	0	1	0	LT+STh	CFA/1+CS21
	29	ET6	2	19.5	22	0	0	21	11.5	21	21.5	22	1	4	22	29	3 (2)	1	2014	1	0	0	0	0	0	0	1	0	2	2	0.222222	19	1	0	1	0	LT+STh	Putative CU-pili
	30	ET7	2	20	22	0	0	21	12.5	21	21	21.5	2.5	6.5	21	30	3 (2)	1	2014	1	0	0	0	0	0	0	1	0	2	2	0.222222	19	1	0	1	0	LT+STh	CS23
	31	ET26	2	20	21.5	0	0	21	10.5	20.5	21	21	1	6	22	31	3 (2)	1	2014	0	0	0	0	0	0	0	0	1	1	2	0.111111	19	1	0	1	0	LT+STh	CS23
	32	155 MA	1	20	21.5	0	0	20.5	8	20.5	21.5	21.5	0	4.5	22.3333	32	3	1	2010	0	0	0	0	0	0	0	0	0	0	1	0	15	1	0	0	0	LT	CF-neg
	33	2381	1	20.6667	21.3333	2.66667	2	21	8.33333	21	21.3333	21.3333	2.66667	4.66667	23	33	3	1	2008	1	0	0	0	0	0	1	1	1	4	3	0.444444	0	0	0	1	0	STh	CS21
	34	ET15	2	20	22	0	0	21.5	11.5	21.5	21.5	22	1.5	9.5	21.3333	34	3 (2)	1	2014	1	0	0	0	1	0	0	0	0	2	2	0.222222	19	1	0	1	0	LT+STh	CF neg
	35	5082	1	20.3333	21.3333	1.66667	2.33333	21.3333	12	21.3333	21.3333	21.3333	4.33333	12.3333	22	35	3	3	2011	0	0	0	0	1	0	0	0	0	1	2	0.111111	5	1	0	1	0	LT+STh	CS5+CS6
	36	2404	1	21.3333	21.3333	3.33333	4.33333	20.6667	13	21	21	21.3333	4.33333	11.6667	22.5	36	3	1	2008	1	0	0	0	0	0	0	1	0	2	2	0.222222	17	1	0	0	0	LT	CF-neg
	37	169 LAF	2	19	14	0	0	20.5	8	20.5	21.5	21.5	0.5	5	21	37	0 (S2)	1	2013	1	0	0	1	1	0	1	0	0	4	3	0.444444	15	1	0	0	0	LT	CS6
	38	2384	1	20	21	1.33333	1.66667	20.6667	1	20.6667	20.6667	20.6667	2.33333	11.3333	20.3333	38	4	1	2008	1	0	0	0	0	0	0	1	0	2	2	0.222222	0	0	0	1	0	STh	CS14
	39	2354	1	20.3333	21.3333	1.33333	1.66667	21.3333	1.33333	21	21.3333	21.3333	4	11	18.6667	39	4	1	2008	1	1	1	0	0	1	0	1	0	5	3	0.555556	0	0	0	1	0	STh	CS14
	40	2346	1	19.6667	21.3333	1.33333	1.66667	21.3333	1	21	21.3333	21.3333	4.33333	13	19	40	4	1	2008	1	0	0	0	0	0	1	1	0	3	3	0.333333	0	0	0	1	1	ST	CS14
	42	3002	1	20.3333	21.3333	1.66667	2.66667	20.6667	1	20.3333	20.6667	20.6667	3	12.6667	20.3333	42	4	1	2009	1	1	1	0	0	1	0	1	0	5	3	0.555556	0	0	0	1	0	STh	CF-neg
	43	2277	1	20.3333	20.6667	2	2.33333	20.3333	1.66667	20.3333	20.3333	20.6667	4	13	20	43	4	1	2008	1	1	1	0	0	1	0	1	0	5	3	0.555556	0	1	0	1	0	LT+STh	CS14
	41	2248	1	21	21	1.66667	2.33333	20.6667	1	20.3333	21	21	3.33333	14.3333	21	41	4	8	2007	1	0	0	0	0	0	0	1	0	2	2	0.222222	0	1	0	0	0	LT	CF-neg
	44	2395	1	21	21	1.33333	1	20.6667	1	20.6667	21	21	3.66667	12.6667	21	44	4	1	2008	1	0	0	0	0	0	0	1	0	2	2	0.222222	0	0	0	1	0	STh	CS14
	45	2289	1	20.3333	21.3333	2	4	20.6667	1.33333	20.6667	20.6667	20.6667	2.66667	14	19	45	4	1	2008	1	0	0	0	0	0	0	1	0	2	2	0.222222	0	0	0	0	1	STp	CS12
	46	2276	1	20.6667	21	2	3.66667	20.6667	1.33333	20.3333	21	21	2.66667	14.6667	20.6667	46	4	1	2008	1	1	1	0	0	1	0	1	0	5	3	0.555556	0	0	0	1	0	STh	CS14
	47	2352	1	20	21	2.33333	4.66667	21	2	21	21	21	6.33333	17	21.6667	47	4	1	2008	1	1	1	0	0	1	0	1	0	5	3	0.555556	0	0	0	1	0	STh	CS14
	72	ET5	2	21	21	1.66667	2.33333	20.3333	10	20.3333	11.6667	20.6667	9.66667	14.6667	19	72	0 (S4)	1	2014	0	0	0	0	1	0	0	0	0	1	2	0.111111	0	1	0	1	0	LT+STh	CS23
	73	ET13	2	22	21.6667	2.33333	2.66667	21	20	21	21	21	21.3333	15.3333	17.3333	73	9(4)	1	2014	0	0	0	0	1	0	0	0	0	1	2	0.111111	16	1	0	1	0	LT+STh	CS23
	74	ET18	2	20.3333	21.3333	3.66667	2.66667	20.6667	19	20.6667	20.6667	21	21	17	21.3333	74	9(4)	1	2014	0	0	0	0	0	0	0	0	0	0	1	0	16	1	0	1	0	LT+STh	CS23
	75	M5 KL (1)	2	19.3333	21	2	2	21	21	20.6667	21	21	21.3333	14.6667	21	75	9(4)	1	2013	1	0	0	0	0	0	1	1	1	4	3	0.444444	16	1	0	1	0	LT+STh	CS23
	76	ET9	2	21	21	1.66667	2.33333	20.6667	21	20.3333	21	21	21	15.6667	21	76	9(4)	1	2014	0	0	0	0	1	0	0	0	0	1	2	0.111111	16	1	0	1	0	LT+STh	CS23
	77	2291	1	22	21	1.66667	1	20.6667	20.3333	20.6667	21	19.3333	21	13.6667	18.6667	77	0	1	2008	0	0	0	0	1	0	1	1	0	3	3	0.333333	0	0	0	1	0	STh	CF-neg
	78	2176	1	21	21	3	3.33333	20.6667	20.6667	20.6667	20.6667	20.6667	20.6667	8.66667	15	78	0	1	2006	0	0	0	0	0	0	1	0	0	1	2	0.111111	0	1	0	0	0	LT	CF-neg
	79	2378	1	21.6667	21	2.33333	2.66667	21	21.3333	21	21	21	21	10.3333	10	79	0	1	2008	1	0	0	0	0	0	1	0	1	3	3	0.333333	0	1	0	1	0	LT+STh	CS5+CS6
	80	3001	1	19.5	21	0	19	20.5	21	20	21	21	21	11	19	80	0	0	2013	0	0	0	0	0	0	0	0	0	0	1	0	0	1	0	0	0	LT	CF-neg
	81	2981	1	20.6667	21.3333	4	16.6667	21	21.3333	21	21.3333	21.6667	21.6667	17.3333	19.3333	81	0	3	2010	1	1	1	1	1	1	1	0	0	7	3	0.777778	0	1	0	0	0	LT	CF-neg
	82	2429	1	21.3333	21.3333	4	15	21	21.3333	21	21.3333	21.3333	21.6667	17	13	82	0	1	2008	1	1	0	0	0	0	0	1	0	3	3	0.333333	0	1	0	1	0	LT+STh	CS1+CS3
	28	2338	1	21.3333	21	1.66667	1.66667	20.3333	20.6667	20.3333	20.6667	4	20.6667	11.6667	16.3333	28	0	1	2008	0	0	0	0	1	0	1	1	0	3	3	0.333333	0	1	0	0	0	LT	CS7
	49	2434	1	20.6667	21	2	2.66667	20.6667	20.6667	20.6667	20.6667	6	20.6667	10.6667	16	49	5	1	2008	0	0	1	0	0	0	0	0	0	1	2	0.111111	0	1	0	1	0	LT+STh	CS6+CS21
	53	2158	1	20.6667	21	2.33333	2.66667	21	21	20.3333	21	5.33333	21	15	16	53	5	1	2006	0	0	0	0	0	0	0	0	0	0	1	0	0	0	0	0	0	LT	CF-neg
	50	2200	1	21.6667	21	2.33333	1.66667	21	21	21	21	9	21	12	16.3333	50	5	1	2007	1	0	0	0	0	0	0	1	0	2	2	0.222222	0	0	0	1	0	STh	CS6+CS21
	51	2215	1	21.3333	21.3333	1.66667	2	21	21.3333	21	21.3333	8.33333	21.3333	15.6667	17	51	5	1	2007	0	0	0	0	0	0	0	0	0	0	1	0	0	1	0	0	0	LT	CF-neg
	52	2224	1	21.3333	21.6667	2.33333	2.66667	21	21	21.3333	21	7.66667	21	16	16.6667	52	5	1	2007	0	0	0	0	0	0	0	0	0	0	1	0	0	1	0	0	0	LT	CS1+CS3
	54	2367	1	20.6667	21.3333	1.66667	2.66667	20.6667	21.3333	21	21.3333	6	21.3333	21.3333	14	54	6	1	2008	1	0	0	0	0	0	1	1	0	3	3	0.333333	0	1	0	0	0	LT	CF-neg
	55	882	1	19	21.5	0	7.5	20.5	20.5	20.5	20.5	0	21.5	21.5	11.5	55	6	5	2003	1	0	0	0	0	0	1	1	0	3	3	0.333333	0	1	0	0	1	LT+STp	CS12
	56	MALC (1)	2	19.5	21.5	0	0	20	21	20	21	1	21.5	7	14.5	56	0 (S3.3)	1	2019	0	0	0	0	0	0	1	0	0	1	2	0.111111	15	1	0	1	0	LT+STh	CS23
	57	106	1	20	22	0	15.5	21.5	21	21	22	2.5	22.5	9	15	57	0	0	1985	0	0	0	0	0	0	0	0	0	0	1	0	0	1	0	0	1	LT+STp	CS4+CS6
	58	1560	1	20.5	23	0	15.5	22	22	21.5	22	2	22	8.5	14	58	0	2	1989	0	0	0	0	0	0	0	0	0	0	1	0	0	0	0	1	0	STh	CFA/1+CS21
	92	2295	1	21.5	22.5	0	18.5	21.5	22	21.5	22	2	22.5	7	17.6667	92	0	1	2008	1	0	1	0	0	0	0	1	0	3	3	0.333333	0	1	0	0	0	LT	CS1+CS3+CS21
	83	2365	1	20	21	1.33333	2.33333	20.3333	20.3333	5.66667	11.3333	4.33333	21	21	13.5	83	10	1	2008	1	0	0	0	0	0	1	0	1	3	3	0.333333	0	1	0	0	0	LT	CF-neg
	84	2278	1	20	22	0	0	21	13	0	21	22	3.5	4.5	20	84	10	1	2008	1	0	0	0	0	0	0	0	1	2	2	0.222222	0	1	0	0	0	LT	CS17
	85	2138	1	21	23	0.5	0	21.5	21	5	21.5	19	1.5	7.5	21	85	10	1	2006	1	0	1	0	0	0	1	0	1	4	3	0.444444	0	1	0	0	0	LT	CS17
	86	2341	1	22	23	0.5	0	21.5	22	2	22.5	22	5	5.5	20	86	10	1	2008	1	0	1	0	0	0	1	0	1	4	3	0.444444	0	1	0	0	0	LT	CS17
	87	2177	1	20.5	22	0	0	21	21.5	0	21.5	21.5	2	6	19.5	87	10	1	2006	1	1	0	0	0	0	1	1	0	4	3	0.444444	0	1	0	0	0	LT	CS17
	88	2344	1	18.5	21	0	0	20.5	20.5	5	21	20.5	5.5	8.5	16.3333	88	10	1	2008	1	0	1	0	0	0	1	0	1	4	3	0.444444	0	0	0	1	1	ST	CS14
	89	2195	1	21	21	2	1	21	21	6.33333	21	21	13.6667	12.3333	16.6667	89	10	1	2007	1	0	0	0	0	0	0	0	1	2	2	0.222222	0	1	0	0	0	LT	CS17
	90	2358	1	22	21.3333	2.66667	1.66667	20.3333	20.6667	11.3333	21	18.6667	10.3333	14.3333	21	90	0	1	2008	1	1	1	0	0	0	0	0	1	4	3	0.444444	0	1	0	0	0	LT	CS17
	91	1373	1	20	21	2	2	20.3333	11	3.33333	20.6667	20.6667	1.66667	15	21	91	0	4	1996	0	0	0	0	0	0	1	0	0	1	2	0.111111	7	0	0	0	1	STp	CS6
	59	2363	1	21	21.3333	2.66667	2	21.3333	13.6667	2.66667	21.3333	21.3333	9.33333	15.6667	13.6667	59	7	1	2008	1	0	0	0	0	0	0	1	0	2	2	0.222222	0	1	0	1	0	LT+STh	CF-neg
	60	2360	1	21	21.3333	3.66667	1.66667	19.6667	2.66667	3.33333	21	21	3.66667	9.66667	17.3333	60	7	1	2008	1	0	0	0	0	0	0	1	0	2	2	0.222222	0	1	0	0	1	LT+STp	CF-neg
	61	2286	1	21.3333	21	3	4.33333	20.3333	1.66667	4.33333	20.6667	20.6667	4.66667	15	20.3333	61	7	1	2008	1	0	0	0	0	0	0	1	0	2	2	0.222222	0	1	0	0	0	LT	CF-neg
	62	133	1	20.3333	21	1.66667	20.3333	20.6667	12.3333	2.33333	20.6667	20.6667	2.33333	11.6667	20	62	7	0	1989	0	0	0	0	0	0	0	0	0	0	1	0	15	1	0	0	1	LT+STp	CF-neg
	63	2232	1	20	21	2.33333	21	21	10.6667	2	21	21	5.33333	12.3333	22	63	7	1	2007	0	0	0	0	0	0	0	0	0	0	1	0	0	1	0	0	0	LT	CS12
	64	2388	1	22	21.3333	2	20.3333	21	8.33333	2	21	19.3333	2.33333	10	21.3333	64	7	1	2008	1	0	0	0	0	0	0	1	0	2	2	0.222222	0	1	0	0	0	LT	CF-neg
	65	2226	1	21.3333	21.6667	2.66667	21	20.6667	15	3.66667	21	21	4.66667	14.3333	21.3333	65	0	1	2007	0	0	0	0	0	0	0	0	0	0	1	0	0	1	0	0	0	LT	CF-neg
	67	51 LAE	2	21.3333	21.3333	2	21.3333	21.3333	15.6667	3	21.3333	21.3333	3.33333	15	20.6667	67	0 (S3.1)	1	2019	1	0	0	0	0	0	1	0	1	3	3	0.333333	15	1	0	0	0	LT	Putative CU-pili
	66	78 CRE	2	21.3333	21.3333	3	21	20.6667	16.3333	2.66667	21.3333	21	3	14	19.3333	66	0 (3.2)	1	2019	1	0	0	0	0	0	1	1	0	3	3	0.333333	2	1	0	1	0	LT+STh	CS2+CS3+CS21
	68	ET14	2	20	21	2	21	20.3333	16	3.33333	21	21	5.66667	13.3333	20	68	8 (3)	1	2019	0	0	0	0	1	0	0	0	0	1	2	0.111111	15	0	0	1	0	STh	CS23
	69	ET19	2	21	21	3.33333	21	20.3333	14	4	21.3333	21.3333	10.6667	14	15.6667	69	8 (3)	1	2019	1	0	0	0	0	0	1	1	0	3	3	0.333333	15	1	0	1	0	LT+STh	CS23
	70	ET17	2	20.6667	21	2.33333	19.3333	20.6667	20.3333	2.33333	21	21	7.33333	21.3333	16.6667	70	8 (3)	1	2019	0	0	0	0	0	0	0	0	0	0	1	0	15	1	0	1	0	LT+STh	CS23
	71	2206	1	20.3333	7.33333	1.66667	2	20.6667	20.6667	2	20.6667	21	21	21	21.6667	71	0	1	2007	0	0	0	0	0	0	1	0	0	1	2	0.111111	0	1	0	0	0	LT	CF-neg
	108	724 B9 (1)	2	20.3333	21	1.66667	18.3333	3.66667	7	20.6667	20.6667	20.6667	2.33333	7.33333	22	108	13 (S)	1	2019	1	0	0	0	0	0	1	0	1	3	3	0.333333	22	1	0	0	0	LT	CS13 + Putative CU-pili
	109	2205	1	21	21	3.66667	3	4.66667	11.6667	21	21	21	6.66667	12	16	109	13	1	2007	0	0	0	0	0	0	0	0	0	0	1	0	0	1	0	1	0	LT+STh	CF-neg
	110	2392	1	21	21	3	1.66667	2.33333	8.66667	20.3333	21	21	8	7.66667	19.3333	110	13	1	2008	1	0	0	0	0	0	1	1	0	3	3	0.333333	15	1	0	0	0	LT	CF-neg
	111	570 LAE	2	20.6667	21	1.66667	3.33333	2	1.66667	20.3333	20.6667	20.6667	4	14	21.6667	111	14 (S)	1	2019	1	0	0	0	0	0	1	1	1	4	3	0.444444	1	1	0	1	0	LT+STh	CS1+CS3+CS21
	112	2386	1	22	21	2	3.33333	1	1.66667	20.3333	21.3333	20.6667	4.33333	14.3333	19.6667	112	14	1	2008	1	0	0	0	0	0	0	1	0	2	2	0.222222	1	1	0	1	0	LT+STh	CS1+CS3+CS21
	113	1620	1	21.3333	21	2.33333	3.33333	2.66667	2.33333	20.6667	21.3333	21.3333	7	14	21	113	14	2	1989	1	0	0	0	0	0	0	1	0	2	2	0.222222	1	1	0	1	0	LT+STh	CS1+CS3+CS21
	114	1535	1	20.6667	21	2.66667	3	8.33333	3	20.6667	21	21	3.66667	14.3333	18	114	14	2	1989	0	0	0	0	0	0	0	0	0	0	1	0	1	1	0	1	0	LT+STh	CS1+CS3+CS21
	119	1433	1	20.6667	21	1.33333	3.33333	1.66667	1	20.3333	21	21	17	17	21.3333	119	14	9	1997	0	0	0	0	0	0	0	0	0	0	1	0	1	1	0	1	0	LT+STh	CS1+CS3+CS21
	115	2294	1	21.6667	21	2	3.66667	2.33333	1.33333	20.6667	21	21	20.6667	14.3333	16	115	14	1	2008	0	0	0	0	0	0	0	0	0	0	1	0	1	1	0	1	0	LT+STh	CS1+CS3+CS21
	118	2219	1	21.3333	21.3333	3.66667	11	3.33333	3	21	21.3333	21.3333	13.3333	18	19.6667	118	14	1	2007	1	0	0	0	1	0	0	1	0	3	3	0.333333	1	1	0	1	0	LT+STh	CS1+CS3+CS21
	120	1654	1	20.3333	21	2	1.66667	1.66667	1.66667	7.66667	20.6667	20.6667	2.33333	12.6667	21	120	14	4	1994	0	0	0	0	0	0	0	0	0	0	1	0	1	1	0	1	0	LT+STh	CS1+CS3+CS21
	116	1648	1	21	21	3	2	3	1.33333	1.66667	17.3333	21	7	12	21.6667	116	14	4	1994	0	0	0	0	0	0	0	0	0	0	1	0	1	1	0	1	0	LT+STh	CS1+CS3+CS21
	117	925	1	22	21	2.66667	5.33333	6	3	9.66667	21.3333	15.6667	6.66667	17.6667	21	117	14	5	2003	0	0	0	0	0	0	0	0	0	0	1	0	1	1	0	1	0	LT+STh	CS1+CS3+CS21
	121	2389	1	21.3333	21	1	1.66667	1.66667	1	9.33333	21	21	18	14.6667	21	121	0	1	2008	0	0	0	0	0	0	0	0	0	0	1	0	0	1	0	1	0	LT+STh	CS1+CS3+CS21
	173	619 B8 (1)	2	18	21	1.66667	5.33333	2	1.33333	5.33333	21	21	15.6667	13.3333	17.5	173	19 (7)	1	2019	1	0	0	0	0	0	0	1	0	2	2	0.222222	4	0	0	1	0	STh	CS21
	174	284 B7 (1)	2	18.5	20.5	0	20	0	20	20	20	20.5	20.5	15.5	21	174	19 (7)	1	2019	0	0	0	0	0	0	0	0	0	0	1	0	4	0	0	1	0	STh	CS21
	175	1018	1	20.6667	21	2.33333	20.3333	3	20.3333	20.3333	20.6667	21	21	17.6667	18	175	0	6	1999	0	0	0	0	0	0	1	0	0	1	2	0.111111	2	1	0	1	0	LT+STh	CS2+CS3
	176	2288	1	21.6667	21.3333	3.66667	20.6667	3.66667	21	21	21	21	21	21.6667	14	176	0	1	2008	0	0	0	0	0	0	0	0	0	0	1	0	0	1	0	0	0	LT	CS1+CS3+CS21
	177	1649	1	20.5	21	0	20.5	0	20.5	20	21	3.5	21.5	6.5	17	177	0	4	1994	0	0	0	0	0	0	0	0	0	0	1	0	2	1	0	1	0	LT+STh	CS1+CS3+CS21
	93	2292	1	21	21	1.33333	20.6667	2.66667	20.6667	20.3333	20.6667	4.33333	20.6667	7.33333	15.3333	93	0	1	2008	1	0	0	0	0	0	0	1	0	2	2	0.222222	0	0	0	1	0	STh	CFA/1+CS21
	94	2416	1	20.6667	21	3.33333	21	3	21	21	21	6.66667	21	12.6667	16	94	11	1	2008	1	0	1	0	0	0	0	1	0	3	3	0.333333	0	1	0	0	0	LT	CS21
	95	2440	1	21.6667	21.3333	2.33333	21	3.33333	21	21	21	5.66667	21.3333	12.3333	16	95	11	1	2008	1	0	0	0	0	0	1	0	0	2	2	0.222222	0	1	0	0	0	LT	CF-neg
	96	2348	1	21.3333	21	2	21	2.33333	21	21	21	7.33333	21	14	15.3333	96	12	1	2008	1	1	1	0	0	1	0	1	0	5	3	0.555556	16	1	0	1	0	LT+STh	CS14
	97	2380	1	21.3333	21.6667	2.33333	21	2.66667	21.3333	21	21	8.33333	21	14.3333	17.3333	97	12	1	2008	1	0	0	0	0	0	1	1	1	4	3	0.444444	0	1	0	1	0	LT+STh	CS14
	98	2437	1	21.3333	21	2.66667	21	2.66667	21	21.3333	21.3333	8.33333	21.3333	14.3333	17.6667	98	12	1	2008	1	0	1	0	0	0	1	1	0	4	3	0.444444	0	1	0	1	0	LT+STh	CFA/1+CS21
	99	2408	1	20.6667	21	1.66667	20.6667	2.66667	21	20.6667	21	7.33333	21	14.6667	16	99	12	1	2008	1	1	0	0	0	1	1	1	0	5	3	0.555556	0	1	0	1	0	LT+STh	CS5+CS6
	100	2303	1	21.3333	21.3333	2	21	2	21	20.6667	21.3333	6.66667	21.3333	12.3333	15.3333	100	0	1	2008	1	0	0	0	0	0	1	1	0	3	3	0.333333	0	0	0	1	0	STh	CFA/1
	101	2364	1	21.3333	21.3333	2	21	2.33333	20.6667	20.6667	21.3333	7	21.3333	15.3333	16.6667	101	0	1	2008	1	0	0	0	0	0	1	1	0	3	3	0.333333	0	0	0	1	0	STh	CFA/1+CS21
	102	2391	1	20.3333	21.3333	2.66667	21.3333	2.66667	21.3333	21	21	8	21	18.6667	9.5	102	0	1	2008	1	0	0	0	0	0	1	1	0	3	3	0.333333	0	0	0	1	0	STh	CS14
	103	2287	1	20	21.5	0	0	0	20.5	20	20.5	21.5	0.5	8	12.5	103	0	1	2008	1	0	0	0	0	0	1	1	0	3	3	0.333333	0	1	0	1	0	LT+STh	CFA/1+CS21
	105	2431	1	20.5	21.5	0	0	0	21	20.5	20.5	20.5	0.5	8.5	19.3333	105	0	1	2008	1	0	0	0	0	0	1	1	0	3	3	0.333333	0	1	0	0	1	LT+STp	CFA/1
	104	2439	1	20.3333	21	2	2	2.66667	18.6667	20.3333	20.6667	20.6667	6.33333	6.33333	21	104	0	1	2008	1	0	1	1	1	0	0	1	0	5	3	0.555556	0	0	0	1	0	STh	CF-neg
	106	2300	1	20.6667	21	0.333333	0.666667	0.333333	20.3333	20.3333	20.3333	21	5	5	20.3333	106	0	1	2008	1	0	0	0	0	0	1	1	1	4	3	0.444444	0	0	0	1	0	STh	CFA/1
	107	2191	1	20.3333	21	2.33333	2	1.33333	19.3333	20.3333	20.6667	20.6667	9.33333	12	20.6667	107	0	1	2007	1	0	0	0	0	1	1	1	1	5	3	0.555556	0	1	0	0	0	LT	CS2+CS3
	122	ET23	2	20.6667	21	2	2.33333	1	20.3333	21	21	21	9.66667	13	21	122	15 (5)	1	2019	0	0	0	1	1	0	1	1	0	4	3	0.444444	4	1	0	0	0	LT	CS6+CS8
	123	ET25	2	20.6667	21	2.66667	3.33333	2.66667	21.3333	21	21	21	4.66667	14	20	123	15 (5)	1	2019	0	0	0	0	1	0	1	1	1	4	3	0.444444	4	1	0	0	0	LT	CS6+CS8
	139	2272	1	21	21.3333	3.66667	3.66667	2.66667	20.3333	21.3333	21.3333	21.6667	7.33333	15.3333	20.6667	139	15	1	2008	1	0	0	0	0	0	0	1	0	2	2	0.222222	0	1	0	1	0	LT+STh	CS14
	141	2217	1	20.3333	21	4	2.33333	2	19.3333	20.3333	21	21	7.33333	15	20.6667	141	15	1	2007	0	0	0	0	0	0	0	0	0	0	1	0	3	0	0	1	0	STh	CFA/1+CS21
	124	2274	1	21.3333	21.3333	2	5	2	20.3333	21	21	21.3333	8	14.3333	21.6667	124	15	1	2008	0	0	0	0	0	0	1	1	0	2	2	0.222222	0	1	0	1	0	LT+STh	CS14
	125	2407	1	21	21.6667	1	2.66667	1.33333	19.6667	20.6667	20.6667	21	6	16.6667	21.6667	125	15	1	2008	1	0	0	0	0	0	0	1	0	2	2	0.222222	0	1	0	0	0	LT	CF-neg
	126	2273	1	20.6667	21.3333	3.33333	4	4	17.6667	21	21.3333	21.3333	8	17.3333	21.3333	126	16	1	2008	0	0	0	0	0	0	0	0	0	0	1	0	0	1	0	1	0	LT+STh	CS14
	127	2347	1	21.3333	21.3333	3.33333	3.66667	3.66667	17.3333	21	21.3333	21.3333	6.33333	14.6667	21.3333	127	16	1	2008	0	0	0	0	0	0	0	0	0	0	1	0	0	1	0	0	0	LT	CS7
	131	41	1	20.3333	21	1.66667	1.66667	1.66667	18.6667	20.3333	21	21	6	16.6667	20.6667	131	16	3	1980	0	0	0	0	0	0	1	0	0	1	2	0.111111	0	0	0	1	0	STh	CFA/1
	128	1027	1	22	21	2	2.66667	1.66667	19.3333	21	21	18.6667	7.33333	16.3333	21	128	16	6	1999	1	0	0	0	0	0	0	1	0	2	2	0.222222	0	1	0	0	0	LT	CS7
	129	1	1	21	21.3333	4.33333	3.66667	2.66667	17	21	21.3333	21.6667	8.66667	15.3333	22.6667	129	16	3	1980	0	0	0	0	0	0	0	0	0	0	1	0	0	1	0	1	0	LT+STh	CFA/1
	130	1280	1	21.3333	21.3333	4	4	3.66667	17	21.3333	21.6667	21.6667	7.66667	15.3333	19.6667	130	16	6	2001	1	0	0	0	1	0	0	0	0	2	2	0.222222	0	0	0	1	0	STh	CFA/1
	132	2201	1	20.3333	21	2	2	2.66667	19	20.6667	21	21	5	10.3333	20.3333	132	16	1	2007	0	0	0	0	0	0	0	0	0	0	1	0	0	1	0	0	0	LT	CS17
	133	36	1	21	21.3333	3	3	2.66667	19	21	21	21	4.66667	13.3333	22	133	16	3	1980	0	0	0	0	0	0	1	0	0	1	2	0.111111	3	1	0	1	0	LT+STh	CFA/1+CS21
	134	1644	1	20.3333	21.3333	3.33333	2.66667	3	19	20.6667	21	21	3	12.6667	20	134	16	4	1990	0	0	0	0	0	0	1	0	0	1	2	0.111111	0	0	0	1	0	STh	CFA/1+CS21
	135	2211	1	21.6667	21	1.33333	1	2.33333	13.6667	20.3333	20.6667	20.6667	4	15	19.3333	135	16	1	2007	1	0	0	0	0	0	0	1	0	2	2	0.222222	0	1	0	0	0	LT	CS7
	136	2160	1	21	21	2.33333	1.66667	2.66667	17.3333	20.3333	21	21	6	13.6667	21	136	16	1	2006	1	0	0	0	0	0	0	1	0	2	2	0.222222	0	1	0	0	0	LT	CS7
	138	89	1	21.3333	21.6667	3.33333	4	7.66667	18.3333	21	21	21.3333	7.66667	14.6667	22.3333	138	16	3	1987	0	0	0	0	0	0	1	0	0	1	2	0.111111	3	1	0	1	0	LT+STh	CFA/1+CS21
	143	2220	1	21.3333	21.3333	3.66667	3.33333	4	17.6667	21	21.3333	21.6667	5.66667	21.6667	21.6667	143	16	1	2007	0	0	0	0	0	0	0	0	0	0	1	0	0	0	0	1	0	STh	CFA/1+CS21
	140	2995	1	21	20.6667	2	2.33333	3.66667	20.3333	20.6667	20.6667	8.66667	3.66667	10	22	140	16	3	2010	1	0	0	0	0	0	0	1	0	2	2	0.222222	0	1	0	0	0	LT	CS7
	137	3	1	21	21.6667	3	2.66667	2.66667	21	21	21	10.3333	9.33333	17	15	137	16	3	1980	0	0	0	0	0	0	1	0	0	1	2	0.111111	3	0	0	1	0	STh	CFA/1+CS21
	144	88	1	20.5	22.5	0	0	0	11	21.5	21.5	22	21.5	22.5	16	144	16	3	1987	0	0	0	0	0	0	1	0	0	1	2	0.111111	5	1	0	1	0	LT+STh	CS5+CS6
	142	2400	1	21	22	0	0	0	21.5	21.5	22.5	22	22.5	23	15	142	0	1	2008	0	0	0	0	0	0	1	1	0	2	2	0.222222	0	1	0	1	0	LT+STh	CS12
	145	56	1	19.5	22	0	0	0	20.5	20.5	21	21.5	21.5	21.5	16.3333	145	0	3	1987	0	0	0	0	0	0	1	0	0	1	2	0.111111	0	0	0	1	0	STh	CFA/1+CS21
	146	2337	1	21	21.3333	2	2	2.66667	21.3333	20.3333	21.3333	21	21	21.3333	17	146	0	1	2008	1	0	0	0	0	0	1	1	0	3	3	0.333333	0	1	0	0	0	LT	CS7
	147	2368	1	22	21	4.33333	5.33333	5	21.3333	21	21.3333	21.6667	21.3333	21	20.3333	147	0	1	2008	1	0	0	0	0	0	1	1	0	3	3	0.333333	0	1	0	0	0	LT	CS12
	148	ET11	2	20.6667	21.3333	4.66667	10.3333	2.33333	20.6667	21	21.3333	21	21.3333	18.6667	19.3333	148	0 (S6)	1	2019	1	0	0	0	0	0	0	1	0	2	2	0.222222	11	1	0	1	0	LT+STh	CS23
	149	ET21	2	20.6667	21	2.33333	5.66667	1.33333	20.3333	20.6667	20.6667	20.6667	20.6667	11	17.3333	149	17 (6)	1	2019	0	0	0	1	1	0	0	0	0	2	2	0.222222	11	1	0	1	0	LT+STh	CS23
	150	149 B7	2	21	21	1.66667	4.33333	1.66667	20.6667	20.3333	20.6667	20.6667	20.6667	13.3333	17.6667	150	17 (6)	1	2019	0	0	0	0	1	0	0	0	0	1	2	0.111111	11	1	0	1	0	LT+STh	CS23
	151	2370	1	21	21	2	0.666667	2.33333	21	21	21	21	21	13.3333	16.6667	151	17	1	2008	0	0	0	0	0	0	0	0	0	0	1	0	11	1	0	1	0	LT+STh	CS28
	152	2435	1	21.3333	21	2	1.33333	2.66667	20.6667	20.3333	21	21	21	14	15.6667	152	17	1	2008	1	0	0	0	1	0	1	1	0	4	3	0.444444	0	1	0	1	0	LT+STh	CFA/1+CS21
	153	2402	1	20.3333	21	1	0.666667	2	21	20.3333	21	21	21	15.6667	18	153	17	1	2008	1	0	0	0	0	0	1	1	0	3	3	0.333333	0	0	0	1	0	STh	CFA/1+CS21
	160	2421	1	21	21	3	5.66667	2.33333	21	20.3333	21	21	21	18.3333	18.3333	160	17	1	2008	1	0	0	0	0	0	1	0	0	2	2	0.222222	0	0	0	1	0	STh	CFA/1+CS21
	161	2366	1	21	21	4.33333	8.66667	3	20	20.3333	20.6667	21	21	19	20	161	17	1	2008	1	0	0	0	0	0	1	0	0	2	2	0.222222	0	1	0	1	1	LT+STh	CFA/1+CS21
	159	562	1	20.3333	21	2.66667	8	1.66667	20.6667	21	21	21	21	17.3333	20.3333	159	17	7	2000	1	0	0	0	0	0	1	0	0	2	2	0.222222	0	0	0	1	0	STh	CFA/1+CS21
	164	2342	1	21.3333	21.3333	3	5	3	21	21.3333	21.3333	21.3333	21.6667	17.6667	20	164	17	1	2008	1	0	0	0	1	0	1	0	0	3	3	0.333333	0	0	0	1	0	STh	CFA/1+CS21
	155	3009	1	20.3333	21.3333	3.33333	6.33333	2	21	20.6667	21	21	21	18.3333	20.3333	155	17	0	0	1	0	0	0	0	0	1	0	0	2	2	0.222222	0	1	0	1	1	LT+STp	CS4+CS6
	156	2343	1	21.3333	21.3333	2.33333	5	2	20.3333	20.3333	21.3333	20.3333	21.3333	17.3333	17.6667	156	17	1	2008	1	0	0	0	1	0	1	0	0	3	3	0.333333	0	0	0	1	0	STh	CS21
	157	2371	1	20.3333	21	2	3.33333	2	20.6667	20.3333	20.6667	21	21	17	19	157	17	1	2008	0	0	0	0	0	0	0	0	0	0	1	0	11	1	0	1	0	LT+STh	CS5+CS6
	170	2403	1	21.3333	21.3333	3	4	1.66667	20.6667	21.3333	20.6667	21.3333	21.3333	17	20.6667	170	17	1	2008	1	0	0	0	0	0	1	0	0	2	2	0.222222	0	0	0	1	0	STh	CFA/1+CS21
	158	1441	1	21	21	2.33333	4	2.66667	21	21.3333	21.3333	21.3333	21.3333	16.3333	21.6667	158	17	9	1997	0	0	0	0	0	0	1	1	0	2	2	0.222222	4	1	0	0	0	LT	CS6+CS21
	165	2184	1	20.6667	21	1	2.66667	2	21	20.3333	21	20.6667	21	14.3333	21	165	17	1	2002	1	0	0	0	0	0	1	0	0	2	2	0.222222	0	0	0	1	0	STh	CFA/1+CS21
	168	2372	1	20.6667	21.3333	2	2.66667	2.33333	21	20.6667	21	21	21	13.3333	22	168	17	1	2008	1	0	0	0	0	0	1	1	0	3	3	0.333333	0	0	0	1	0	STh	CFA/1+CS21
	162	563	1	20.6667	21.3333	2.66667	1	3	21	21	21	21.3333	21.3333	13.6667	16.3333	162	17	7	2000	1	0	0	0	0	0	1	0	0	2	2	0.222222	6	0	0	1	0	STh	CFA/1+CS21
	163	2284	1	20.3333	21	2.33333	1.33333	2.66667	20.6667	20.3333	20.6667	20.6667	20.6667	7.33333	15	163	17	1	2007	1	0	0	0	0	0	1	0	0	2	2	0.222222	0	0	0	1	0	STh	CFA/1+CS21
	166	2214	1	21	21.3333	2.33333	2.33333	2.33333	20	17	21	20.6667	21	9.66667	16	166	17	1	2007	1	0	0	0	0	0	1	0	0	2	2	0.222222	0	0	0	1	0	STh	CFA/1+CS21
	167	1548	1	20.5	22	0	0	0	21.5	21.5	21.5	1.5	22	22.5	13	167	17	2	1989	1	0	0	0	0	0	1	0	0	2	2	0.222222	6	0	0	1	0	STh	CFA/1+CS21
	169	2192	1	19.5	21	0	0	0	20.5	20	21	0.5	21	21.5	16.3333	169	17	1	2007	0	0	0	0	0	0	0	0	0	0	1	0	0	1	0	0	0	LT	CF-neg
	154	2340	1	21.6667	21	1.33333	6.33333	8.66667	21	20.3333	21	4	21	19.3333	17.3333	154	18	1	2008	1	0	0	0	1	0	1	0	0	3	3	0.333333	0	0	0	1	0	STh	CS14
	171	2275	1	21	21.3333	3	11.3333	2.66667	21	21	21	6.33333	21	16.6667	16.3333	171	18	1	2008	0	0	0	0	0	0	0	0	0	0	1	0	0	0	0	1	0	STh	CS14
	172	806	1	20.3333	21.3333	2.33333	5.33333	3	21	20.6667	21	5.33333	21	14	21	172	18	5	2003	1	0	0	0	0	0	1	1	0	3	3	0.333333	9	0	0	0	1	STp	CS6
	178	3010	1	21	21	2.33333	2.66667	2	19.6667	4	20.6667	20.6667	8	11	18.3333	178	20	1	0	1	0	0	0	0	0	1	1	1	4	3	0.444444	0	1	0	0	0	LT	CS7
	179	2362	1	21	21.3333	4	3	3.33333	19	4	21.3333	21	9	13.3333	16	179	20	1	2008	1	0	0	1	1	0	1	1	0	5	3	0.555556	0	0	1	0	0	LT+ST	CF-neg
	180	2423	1	21.6667	21.3333	3.66667	4	4	19.6667	3.66667	21	21	4.66667	16.3333	22	180	0	1	2008	1	0	0	0	0	0	1	1	1	4	3	0.444444	0	0	0	1	0	STh	CS14
	181	75	1	21.3333	21.6667	4.66667	3.66667	4.33333	14.6667	10.3333	21.3333	21.3333	6.66667	15.3333	15	181	0	3	1987	0	0	0	0	0	0	1	0	0	1	2	0.111111	0	1	0	1	0	LT+STh	CFA/1+CS21
	182	2299	1	20.6667	21.3333	3.66667	3.33333	3.33333	21	5	21	7	9	12.3333	13.6667	182	0	1	2008	1	0	0	0	0	0	1	1	1	4	3	0.444444	0	0	0	1	0	STh	CS1+CS3+CS21
	183	2181	1	22	21	2	17	3.66667	21	4	19.3333	18.6667	21	19.6667	14	183	0	1	2006	1	1	1	1	1	0	1	1	1	8	3	0.888889	0	0	0	1	0	STh	CS1+CS3+CS21
